# Supplementary material for: Modelling the Combined Effects of Oxalic Acid, Water Activity, and pH on the Growth and Mycotoxin Production of Aspergillus spp. in a Dried Fig System
Source: Foods. 2025 Nov 11;14(22):3854. doi: 10.3390/foods14223854 (PMC12651421; doi:10.3390/foods14223854)
Supplement: Supplementary file 1 [file foods-14-03854-s001.zip]

Archive with 1 entries (1 files):
- foods-3933216-supplementary.pdf
